# Supplementary material for: Assessment of Nanopollution from Commercial Products in Water Environments
Source: Nanomaterials (Basel). 2021 Sep 28;11(10):2537. doi: 10.3390/nano11102537 (PMC8539925; doi:10.3390/nano11102537)
Supplement: Supplementary file 1 [file nanomaterials-11-02537-s001.zip]

Archive with 1 entries (1 files):
- nanomaterials-1373172-supplementary.pdf
